# Supplementary material for: Alcohol Consumption, High-Density Lipoprotein Particles and Subspecies, and Risk of Cardiovascular Disease: Findings from the PREVEND Prospective Study
Source: Int J Mol Sci. 2024 Feb 14;25(4):2290. doi: 10.3390/ijms25042290 (PMC10889823; doi:10.3390/ijms25042290)
Supplement: Supplementary file 1 [file ijms-25-02290-s001.zip]

Archive with 1 entries (1 files):
- ijms-2812345-supplementary.pdf
